# Supplementary material for: Genomic and metabolomic insights into the enhancement of rare ginsenosides in Panax ginseng through solid-state fermentation by Aspergillus cristatus JH-5
Source: Front Microbiol. 2026 Mar 25;17:1785529. doi: 10.3389/fmicb.2026.1785529 (PMC13057383; doi:10.3389/fmicb.2026.1785529)
Supplement: Supplementary file 1 [file Table_1.xlsx]

## Sheet: 组间差异详情表_ExpDiff_Origin (3)
Metabolite	P_value	FDR	VIP_pred_OPLS-DA	FC(B/A)	Log2FC(B/A)	Significant	Regulate	level	Mode
Parthenicin	1.695E-13	8.708E-12	2.115	225.018	7.8139	yes	up	B(i)	neg
Quebrachidine	4.834E-15	1.179E-12	2.3653	13.8033	3.7869	yes	up	B(i)	pos
Carnosol	2.149E-10	1.553E-9	2.3435	4.8445	2.2763	yes	up	B(i)	neg
Tuberostemonine	8.639E-7	1.903E-6	2.5405	4.8151	2.2676	yes	up	B(i)	pos
Isosteviol	6.336E-10	3.616E-9	2.2149	4.3996	2.1374	yes	up	B(i)	neg
Salvianolic acid G	1.287E-6	2.732E-6	2.1042	3.9011	1.9639	yes	up	B(i)	neg
Orientin	1.917E-12	4.925E-11	2.1698	3.6111	1.8524	yes	up	B(i)	neg
4-Methoxyhonokiol	1.181E-8	4.315E-8	1.9867	3.4764	1.7976	yes	up	B(i)	pos
Leucocyanidin	1.777E-17	8.671E-15	2.184	3.3974	1.7644	yes	up	B(i)	neg
Morin	1.122E-17	8.671E-15	2.3227	3.272	1.7102	yes	up	B(i)	neg
3'-Methoxyapigenin	1.851E-9	8.815E-9	2.1279	3.2573	1.7037	yes	up	B(i)	neg
Ingenol	6.902E-8	2.023E-7	1.8441	3.2211	1.6875	yes	up	B(i)	neg
Coriandrone A	1.059E-7	2.98E-7	1.9559	3.1967	1.6766	yes	up	B(i)	pos
8-Shogaol	2.59E-5	4.328E-5	2.2694	3.0837	1.6246	yes	up	B(i)	neg
3,7-Dimethylquercetin	5.33E-11	5.655E-10	1.9821	3.0088	1.5892	yes	up	B(i)	neg
Telekin	2.427E-14	2.176E-12	2.0268	2.9082	1.5401	yes	up	B(i)	neg
Alternariol monomethyl ether	1.18E-9	5.961E-9	1.9835	2.8988	1.5354	yes	up	B(i)	neg
Ophioglonin	5.841E-8	1.749E-7	2.3361	2.8536	1.5128	yes	up	B(i)	neg
Sanjoinine G2	9.599E-14	6.245E-12	2.071	2.751	1.46	yes	up	B(i)	pos
Gentisic acid	9.146E-9	3.46E-8	2.0633	2.7249	1.4462	yes	up	B(i)	pos
7-hydroxy-2-methyl-3-phenyl-4h-chromen-4-one	2.368E-11	3.002E-10	1.8098	2.5553	1.3535	yes	up	B(i)	pos
Isovitexin	4.087E-9	1.75E-8	2.0892	2.5359	1.3425	yes	up	B(i)	neg
Hypophyllanthin	9.099E-9	3.455E-8	1.9519	2.4875	1.3147	yes	up	B(i)	pos
Lupinalbin A	6.189E-6	1.146E-5	2.0953	2.4848	1.3131	yes	up	B(i)	neg
4',7-dimethoxyisoflavone	5.843E-12	1.037E-10	2.0251	2.4339	1.2833	yes	up	B(i)	pos
Yangonin	2.362E-7	6.034E-7	1.9635	2.4311	1.2816	yes	up	B(i)	pos
Visnadine	9.069E-7	1.993E-6	1.8734	2.4106	1.2694	yes	up	B(i)	pos
Osthol	2.261E-6	4.55E-6	1.8076	2.3694	1.2445	yes	up	B(i)	pos
L-Leucine	8.607E-13	2.546E-11	1.9565	2.3512	1.2334	yes	up	B(i)	pos
5-Caffeoylshikimic acid	4.9E-6	9.285E-6	1.7776	2.2983	1.2006	yes	up	B(i)	neg
Triptonoterpene	1.228E-6	2.622E-6	1.9312	2.2875	1.1938	yes	up	B(i)	pos
Feruloylputrescine	9.64E-10	5.031E-9	1.9967	2.2807	1.1895	yes	up	B(i)	neg
Heteratisine	1.441E-9	7.104E-9	2.1005	2.2743	1.1854	yes	up	B(i)	pos
Questinol	1.185E-9	5.961E-9	2.0524	2.2302	1.1572	yes	up	B(i)	pos
Epilupeol	4.887E-13	1.908E-11	2.0288	2.2275	1.1554	yes	up	B(i)	pos
Mevalonic acid	3.885E-13	1.649E-11	2.104	2.1434	1.0999	yes	up	B(i)	pos
Cannabispiradienone	7.889E-8	2.285E-7	1.9194	2.1343	1.0938	yes	up	B(i)	pos
Echinocystic acid	6.248E-11	6.223E-10	2.11	2.1039	1.073	yes	up	B(i)	neg
Trichoclin	1.059E-9	5.409E-9	1.8021	2.1001	1.0705	yes	up	B(i)	pos
Dihydrocodeine	1.677E-7	4.461E-7	1.8092	2.0786	1.0556	yes	up	B(i)	pos
Ajmalicine	6.136E-5	9.834E-5	1.738	2.0644	1.0457	yes	up	B(i)	pos
Piperolein b	3.402E-8	1.078E-7	1.9402	2.0528	1.0376	yes	up	B(i)	pos
Ile-Ile	9.494E-10	5.009E-9	1.9455	2.0474	1.0338	yes	up	B(i)	neg
Syringic acid	2.453E-14	2.176E-12	2.03	2.0375	1.0268	yes	up	B(i)	neg
Fisetin	4.47E-6	8.588E-6	1.6893	2.0363	1.0259	yes	up	B(i)	neg
Gibberellin A53	8.147E-8	2.353E-7	2.0099	2.0329	1.0236	yes	up	B(i)	neg
Fallacinol	2.579E-10	1.797E-9	2.1517	2.0237	1.017	yes	up	B(i)	neg
Isorosmanol	5.487E-11	5.694E-10	2.2056	2.0225	1.0162	yes	up	B(i)	neg
Suberosin	1.505E-7	4.068E-7	1.9385	2.008	1.0057	yes	up	B(i)	pos
(+)-Ciskhellactone	3.42E-9	1.497E-8	1.6268	2.0076	1.0055	yes	up	B(i)	neg
3',4'-Dihydroxyacetophenone	1.502E-10	1.186E-9	1.7472	2.0056	1.0041	yes	up	B(i)	neg
Hydrangenol	4.335E-10	2.73E-9	1.4162	2.0043	1.0031	yes	up	B(i)	neg
Atractylenolide III	2.486E-7	6.297E-7	1.8195	2.0021	1.0015	yes	up	B(i)	pos
Encecalin	4.388E-12	8.565E-11	1.892	2.0004	1.0003	yes	up	B(i)	pos
Arteglasin A	1.609E-8	5.609E-8	1.8087	1.9983	0.9987	yes	up	B(i)	pos
Lomatin	3.99E-11	4.584E-10	1.803	1.9755	0.9822	yes	up	B(i)	pos
4'-Methylpinosylvin	4.406E-10	2.756E-9	1.9692	1.9738	0.981	yes	up	B(i)	pos
5,7-Dihydroxychromone	1.408E-14	1.846E-12	1.899	1.9604	0.9711	yes	up	B(i)	pos
Nicotianamine	1.193E-8	4.329E-8	1.8007	1.9484	0.9623	yes	up	B(i)	neg
L-Glutathione	1.852E-12	4.886E-11	1.5464	1.9247	0.9446	yes	up	B(i)	neg
Isorhapontigenin	7.444E-6	1.345E-5	1.5577	1.9147	0.9371	yes	up	B(i)	neg
Nudol	3.985E-6	7.702E-6	1.6769	1.9105	0.9339	yes	up	B(i)	neg
Isoquinoline	7.171E-13	2.42E-11	1.8881	1.9051	0.9299	yes	up	B(i)	pos
Isoquercetin	1.455E-13	8.501E-12	1.8767	1.9037	0.9288	yes	up	B(i)	neg
Citrinin	7.217E-10	4.012E-9	1.6456	1.9033	0.9285	yes	up	B(i)	neg
Alpinetin	3.942E-5	6.466E-5	1.6873	1.8999	0.9259	yes	up	B(i)	neg
Murralongin	2.009E-13	9.806E-12	1.7653	1.8903	0.9186	yes	up	B(i)	pos
4-Caffeoylquinic acid	1.253E-11	1.826E-10	2.2237	1.8891	0.9177	yes	up	B(i)	neg
Cardamoni	3.459E-6	6.753E-6	1.7087	1.8827	0.9128	yes	up	B(i)	neg
Myrrhone	6.968E-7	1.574E-6	1.8524	1.8779	0.9091	yes	up	B(i)	pos
Ginsenoside Rg3	2.981E-6	5.843E-6	1.6282	1.8711	0.9039	yes	up	B(i)	pos
Gibberellin A61	1.859E-8	6.389E-8	1.7687	1.8515	0.8887	yes	up	B(i)	neg
Tyrosol	6.178E-9	2.502E-8	1.7005	1.8425	0.8816	yes	up	B(i)	neg
4-Mthoxysalicylaldehyde	1.779E-10	1.338E-9	1.5674	1.8245	0.8675	yes	up	B(i)	neg
Osthole	5.685E-11	5.78E-10	1.4954	1.8221	0.8656	yes	up	B(i)	pos
Nuciferine	4.488E-10	2.79E-9	1.6033	1.8052	0.8522	yes	up	B(i)	pos
Hydroxytyrosol	1.513E-14	1.846E-12	1.7224	1.784	0.8351	yes	up	B(i)	neg
Tenuiphenone D	2.335E-8	7.801E-8	1.7024	1.7823	0.8337	yes	up	B(i)	neg
3-Hydroxymorindone	1.04E-7	2.933E-7	1.9433	1.7659	0.8204	yes	up	B(i)	neg
Vanillylmandelic acid	1.167E-14	1.846E-12	1.9074	1.7631	0.8181	yes	up	B(i)	neg
Phenyl benzoate	1.413E-10	1.146E-9	1.4802	1.7619	0.8172	yes	up	B(i)	neg
3-Indoleacetonitrile	1.172E-11	1.732E-10	1.6074	1.7541	0.8107	yes	up	B(i)	pos
Hypoxanthine	5.644E-16	1.836E-13	1.8001	1.7463	0.8043	yes	up	B(i)	pos
Helioscopinolide B	3.803E-11	4.473E-10	1.7292	1.7389	0.7981	yes	up	B(i)	pos
Pterodonoic acid	5.859E-6	1.091E-5	1.1938	1.7335	0.7937	yes	up	B(i)	neg
Carnosic acid	4.297E-11	4.69E-10	1.7869	1.7304	0.7911	yes	up	B(i)	neg
Methyl 3-(3,4-dihydroxyphenyl)propanoate	8.977E-8	2.577E-7	1.6389	1.7238	0.7856	yes	up	B(i)	pos
Kaempferol	2.042E-12	4.983E-11	1.9525	1.7148	0.778	yes	up	B(i)	neg
Senkyunolide I	7.599E-9	2.988E-8	1.6091	1.7097	0.7738	yes	up	B(i)	neg
Britannilactone	4.123E-7	9.791E-7	1.5832	1.7096	0.7736	yes	up	B(i)	pos
Riboflavin	9.92E-6	1.763E-5	1.5011	1.7081	0.7724	yes	up	B(i)	neg
Xanthatin	1.552E-7	4.172E-7	1.6342	1.7076	0.772	yes	up	B(i)	pos
Myrislignan	1.162E-7	3.241E-7	1.5667	1.6972	0.7631	yes	up	B(i)	pos
Procerin	2.555E-8	8.455E-8	1.8076	1.6907	0.7576	yes	up	B(i)	pos
6-methylcoumarin	9.456E-10	5.009E-9	1.6638	1.6884	0.7557	yes	up	B(i)	pos
(+)-Medicarpin	9.152E-7	2.007E-6	1.6454	1.687	0.7544	yes	up	B(i)	neg
Echinulin	4.187E-8	1.294E-7	2.0749	1.6841	0.752	yes	up	B(i)	pos
4-Trimethylammoniobutanoate	4.219E-7	9.954E-7	1.4546	1.6835	0.7515	yes	up	B(i)	pos
3,5-Dimethoxy-4-hydroxybenzaldehyde	1.611E-12	4.493E-11	1.6124	1.6813	0.7496	yes	up	B(i)	pos
Juglanin	7.696E-11	7.263E-10	1.6138	1.6764	0.7454	yes	up	B(i)	neg
Oxotuberostemonine	6.427E-10	3.626E-9	1.649	1.6727	0.7422	yes	up	B(i)	pos
Luteolin	8.753E-5	0.0001363	1.5479	1.6603	0.7314	yes	up	B(i)	neg
Koparin	4.696E-10	2.883E-9	1.7063	1.6591	0.7304	yes	up	B(i)	pos
Dihydrocaffeic acid	5.504E-10	3.222E-9	1.5253	1.6582	0.7296	yes	up	B(i)	pos
Vindoline	5.504E-6	1.029E-5	1.4683	1.6511	0.7234	yes	up	B(i)	pos
(-)-Medicarpin	1.141E-5	2.007E-5	1.6362	1.6491	0.7217	yes	up	B(i)	neg
Beta-lapachone	3.269E-9	1.444E-8	1.8914	1.6479	0.7206	yes	up	B(i)	pos
Ostruthin	1.043E-10	9.513E-10	1.7281	1.6372	0.7112	yes	up	B(i)	pos
Fraxinellone	3.95E-12	8.031E-11	1.6588	1.635	0.7092	yes	up	B(i)	pos
Kahweol	1.935E-10	1.431E-9	1.5199	1.6311	0.7059	yes	up	B(i)	pos
Aspirin	3.824E-13	1.649E-11	1.7986	1.6204	0.6963	yes	up	B(i)	neg
Dehydroabietic acid	7.172E-9	2.869E-8	1.4776	1.6161	0.6925	yes	up	B(i)	pos
Afzelechin	3.972E-10	2.568E-9	1.5116	1.6136	0.6903	yes	up	B(i)	neg
Progesterone	8.001E-9	3.123E-8	1.531	1.5977	0.676	yes	up	B(i)	pos
Quercetin 3-methyl ether	5.592E-13	2.021E-11	1.708	1.5923	0.6711	yes	up	B(i)	neg
Fenoksan	3.352E-9	1.474E-8	1.536	1.5803	0.6602	yes	up	B(i)	neg
Phloretin	2.894E-7	7.243E-7	1.4471	1.578	0.6581	yes	up	B(i)	neg
Neoechinulin a	1.313E-8	4.693E-8	1.6024	1.5741	0.6545	yes	up	B(i)	pos
16alpha-Hydroxydehydrotrametenolic acid	5.549E-8	1.679E-7	1.5071	1.5725	0.6531	yes	up	B(i)	neg
Coniferyl aldehyde	7.789E-13	2.42E-11	1.7137	1.571	0.6516	yes	up	B(i)	pos
3,4-dihydroxyphenylacetic acid	1.146E-11	1.732E-10	1.4748	1.5655	0.6466	yes	up	B(i)	neg
Emodin	1.325E-10	1.087E-9	1.7492	1.5589	0.6405	yes	up	B(i)	neg
Saucernetin	3.131E-8	1.002E-7	1.7023	1.5566	0.6384	yes	up	B(i)	pos
11beta,13-Dihydrolactucin	4.188E-8	1.294E-7	1.5398	1.5551	0.637	yes	up	B(i)	pos
Vitamin D2	1.507E-10	1.186E-9	1.6924	1.5477	0.6301	yes	up	B(i)	pos
Oridonin	5.536E-12	1.019E-10	1.6928	1.547	0.6294	yes	up	B(i)	pos
Umbelliferone	2.754E-9	1.25E-8	1.2988	1.5394	0.6224	yes	up	B(i)	neg
Sorbic acid	1.568E-13	8.501E-12	1.6746	1.5325	0.6159	yes	up	B(i)	pos
2-methyl-6-phenyl-4h-pyran-4-one	2.663E-10	1.83E-9	1.4152	1.5231	0.607	yes	up	B(i)	neg
Gamma-Glu-Leu	4.27E-11	4.69E-10	1.6184	1.5216	0.6056	yes	up	B(i)	neg
Cynajapogenin A	5.12E-9	2.126E-8	1.311	1.5207	0.6048	yes	up	B(i)	neg
Linderane	1.209E-7	3.363E-7	1.4391	1.5186	0.6028	yes	up	B(i)	neg
3-(4-hydroxyphenyl)-1-propanol	1.77E-9	8.508E-9	1.3158	1.5129	0.5973	yes	up	B(i)	neg
Geranyl acetate	2.788E-13	1.296E-11	1.4413	1.5033	0.5881	yes	up	B(i)	neg
Methyltestosterone	6.088E-9	2.486E-8	1.4385	1.4986	0.5836	yes	up	B(i)	pos
Vanillyl alcohol	6.511E-14	5.296E-12	1.5183	1.4954	0.5805	yes	up	B(i)	neg
Arglabin	3.71E-9	1.607E-8	1.3926	1.4949	0.5801	yes	up	B(i)	pos
Padmatin	9.002E-14	6.245E-12	1.5967	1.4877	0.5731	yes	up	B(i)	neg
Hexahydrocurcumin	5.487E-9	2.26E-8	1.5598	1.4867	0.5722	yes	up	B(i)	pos
Nepodin	9.005E-10	4.856E-9	1.5069	1.4831	0.5687	yes	up	B(i)	pos
Fisetinidol	7.935E-13	2.42E-11	1.4922	1.4814	0.567	yes	up	B(i)	neg
Bornyl acetate	9.975E-13	2.864E-11	1.5239	1.4799	0.5655	yes	up	B(i)	neg
Etiocholanolone	2.305E-11	2.96E-10	1.5739	1.4788	0.5645	yes	up	B(i)	pos
L-methionine	9.222E-7	2.018E-6	1.287	1.4764	0.5621	yes	up	B(i)	pos
Kaempferide	7.739E-11	7.263E-10	1.4532	1.4749	0.5606	yes	up	B(i)	pos
Pimaric acid	1.158E-11	1.732E-10	1.4397	1.4671	0.553	yes	up	B(i)	pos
Gibberellin A9	4.215E-9	1.781E-8	1.5259	1.4622	0.5482	yes	up	B(i)	pos
Decursinol	7.651E-13	2.42E-11	1.4053	1.4614	0.5473	yes	up	B(i)	pos
Androsta-1,4-diene-3,17-dione	8.591E-9	3.314E-8	1.5052	1.4613	0.5473	yes	up	B(i)	pos
Protostemotinine	3.613E-8	1.134E-7	1.3948	1.4565	0.5425	yes	up	B(i)	pos
Acenaphthene	4.373E-11	4.69E-10	1.2572	1.4457	0.5318	yes	up	B(i)	pos
Phloretic acid	5.542E-11	5.694E-10	1.3868	1.4447	0.5308	yes	up	B(i)	neg
Quinoline	2.568E-12	5.801E-11	1.45	1.4427	0.5288	yes	up	B(i)	pos
3-(2-hydroxyphenyl)propanoic acid	6.881E-9	2.764E-8	1.3382	1.4403	0.5263	yes	up	B(i)	neg
Meranzin hydrate	2.374E-6	4.729E-6	1.3152	1.4399	0.526	yes	up	B(i)	pos
8-methyl Nonanoic acid	9.125E-10	4.894E-9	1.396	1.4398	0.5259	yes	up	B(i)	neg
Androstenedione	3.036E-10	2.044E-9	1.439	1.4352	0.5212	yes	up	B(i)	pos
Isobiflorin	7.633E-13	2.42E-11	1.4112	1.4298	0.5158	yes	up	B(i)	neg
Apigenin	1.622E-11	2.261E-10	1.3194	1.4254	0.5113	yes	up	B(i)	neg
Ethyl 3,4-dihydroxybenzoate	6.394E-10	3.626E-9	1.317	1.4251	0.5111	yes	up	B(i)	neg
Acacetin	7.524E-14	5.649E-12	1.4346	1.4123	0.498	yes	up	B(i)	neg
Sinapyl alcohol	4.901E-9	2.053E-8	1.254	1.4122	0.4979	yes	up	B(i)	pos
3-(4-Hydroxy-3-methoxyphenyl)propionic acid	9.293E-11	8.557E-10	1.3507	1.4087	0.4944	yes	up	B(i)	pos
Xanthine	1.13E-10	1.012E-9	1.459	1.4043	0.4898	yes	up	B(i)	neg
Tetrahydromagnolol	1.102E-10	9.96E-10	1.5143	1.4031	0.4886	yes	up	B(i)	pos
Myristoleic acid	2.102E-11	2.81E-10	1.4015	1.4005	0.486	yes	up	B(i)	pos
Fa(12:0)	4.01E-7	9.616E-7	1.2496	1.3977	0.4831	yes	up	B(i)	neg
Inermin	1.992E-8	6.774E-8	1.2488	1.397	0.4824	yes	up	B(i)	neg
Methyl gallate	4.805E-12	9.196E-11	1.4437	1.3933	0.4785	yes	up	B(i)	neg
1-(4-methoxyphenyl)piperazine	1.307E-10	1.087E-9	1.3067	1.3923	0.4775	yes	up	B(i)	pos
Rheochrysidin	3.782E-11	4.473E-10	1.3552	1.3893	0.4744	yes	up	B(i)	neg
P-Hydroxy-cinnamic acid	2.769E-10	1.877E-9	1.3373	1.3889	0.4739	yes	up	B(i)	neg
Dimethylcaffeic acid	1.735E-10	1.323E-9	1.2974	1.3873	0.4723	yes	up	B(i)	pos
Eicosapentaenoic acid	7.235E-10	4.012E-9	1.3083	1.3841	0.469	yes	up	B(i)	pos
Vitamin a	7.374E-12	1.241E-10	1.3071	1.3774	0.462	yes	up	B(i)	pos
Methyl 4-hydroxy-3,5-dimethoxybenzoate	5.522E-11	5.694E-10	1.2898	1.3712	0.4554	yes	up	B(i)	pos
Linderalactone	2.542E-10	1.797E-9	1.5222	1.3697	0.4538	yes	up	B(i)	pos
Nor-9-carboxy-delta9-thc	5.156E-8	1.577E-7	1.2494	1.3581	0.4416	yes	up	B(i)	neg
Febrifugine	4.26E-11	4.69E-10	1.4076	1.3554	0.4387	yes	up	B(i)	pos
Emetine	6.721E-6	1.224E-5	1.3314	1.3498	0.4327	yes	up	B(i)	pos
Genistin	6.638E-11	6.479E-10	1.2705	1.3404	0.4226	yes	up	B(i)	neg
Ethyl caffeate	1.552E-13	8.501E-12	1.4126	1.3399	0.4221	yes	up	B(i)	neg
Camphor	6.081E-12	1.06E-10	1.3737	1.3387	0.4209	yes	up	B(i)	pos
Kainic acid	4.303E-10	2.727E-9	1.2818	1.3387	0.4209	yes	up	B(i)	pos
Nonanoic acid	5.546E-10	3.222E-9	1.2242	1.3384	0.4205	yes	up	B(i)	neg
Muricarpone B	1.579E-10	1.213E-9	1.3474	1.335	0.4168	yes	up	B(i)	pos
Ketoleucine	4.374E-12	8.565E-11	1.4619	1.3325	0.4142	yes	up	B(i)	neg
Senkyunolide G	3.631E-8	1.136E-7	1.0917	1.331	0.4125	yes	up	B(i)	neg
Levocarnitine	2.215E-10	1.589E-9	1.4276	1.3284	0.4097	yes	up	B(i)	pos
Ergosterol peroxide	9.157E-8	2.609E-7	1.1713	1.328	0.4093	yes	up	B(i)	pos
L-norleucine	2.041E-12	4.983E-11	1.4148	1.3246	0.4056	yes	up	B(i)	pos
3-Methylbenzaldehyde	1.441E-10	1.153E-9	1.2664	1.3246	0.4055	yes	up	B(i)	pos
Methyl orsellinate	7.27E-9	2.896E-8	1.0997	1.3244	0.4054	yes	up	B(i)	neg
6-benzoylheteratisine	2.269E-8	7.61E-8	1.2716	1.3225	0.4032	yes	up	B(i)	pos
D-sorbitol	3.352E-12	7.084E-11	1.452	1.316	0.3962	yes	up	B(i)	neg
4-aminobiphenyl	3.775E-9	1.623E-8	1.1639	1.3155	0.3957	yes	up	B(i)	pos
Sterculic acid	2.617E-8	8.542E-8	1.1653	1.3114	0.3911	yes	up	B(i)	neg
2,3,4-trihydroxybenzoic acid	1.328E-8	4.712E-8	1.2166	1.309	0.3885	yes	up	B(i)	neg
Prasterone	1.652E-8	5.739E-8	1.1735	1.3078	0.3871	yes	up	B(i)	pos
Isopeonol	7.683E-11	7.263E-10	1.1453	1.3047	0.3837	yes	up	B(i)	pos
Homogentisic acid	8.95E-12	1.432E-10	1.1942	1.3027	0.3815	yes	up	B(i)	neg
Rishitin	1.247E-9	6.242E-9	1.169	1.3012	0.3798	yes	up	B(i)	pos
L-Glutamine	1.255E-9	6.247E-9	1.2783	1.2999	0.3784	yes	up	B(i)	pos
Confertifoline	3.516E-11	4.237E-10	1.3419	1.2995	0.3779	yes	up	B(i)	pos
Thymidine	2.574E-10	1.797E-9	1.3089	1.2991	0.3775	yes	up	B(i)	neg
6-methyluracil	7.335E-9	2.91E-8	1.279	1.2944	0.3723	yes	up	B(i)	pos
Epomediol	2.142E-12	5.1E-11	1.217	1.2896	0.3669	yes	up	B(i)	neg
Glycitein	1.06E-11	1.642E-10	1.2474	1.2873	0.3644	yes	up	B(i)	neg
Hulupinic acid	1.28E-10	1.086E-9	1.2159	1.287	0.364	yes	up	B(i)	pos
Caprylic acid	7.641E-8	2.22E-7	1.1708	1.2861	0.363	yes	up	B(i)	neg
Genistein	3.992E-11	4.584E-10	1.2291	1.2844	0.3611	yes	up	B(i)	neg
2-Oxoglutaric acid	2.182E-11	2.84E-10	1.2387	1.2834	0.3599	yes	up	B(i)	neg
Hexuronic acid	1.159E-9	5.891E-9	1.3158	1.281	0.3573	yes	up	B(i)	neg
Rehmaglutin C	2.48E-9	1.147E-8	1.0919	1.2784	0.3543	yes	up	B(i)	pos
Caffeic acid hexoside	2.378E-7	6.059E-7	1.1715	1.2742	0.3495	yes	up	B(i)	neg
Phenol	1.894E-11	2.567E-10	1.0985	1.2722	0.3473	yes	up	B(i)	pos
1,5-anhydroglucitol	2.015E-10	1.478E-9	1.2339	1.2713	0.3463	yes	up	B(i)	neg
Benzoylformic acid	1.161E-10	1.03E-9	1.0606	1.2712	0.3462	yes	up	B(i)	neg
Daidzein	2.143E-9	1.011E-8	1.0719	1.2662	0.3405	yes	up	B(i)	neg
Ginsenoside Rg1	3.418E-7	8.381E-7	1.1275	1.2599	0.3333	yes	up	B(i)	pos
Hematein	5.15E-10	3.103E-9	1.1845	1.2588	0.3321	yes	up	B(i)	neg
4-Methyl-6,7-dihydroxycoumarin	1.203E-10	1.043E-9	1.0684	1.2559	0.3288	yes	up	B(i)	pos
4-Isopropylbenzaldehyde	2.185E-9	1.025E-8	1.1255	1.2495	0.3214	yes	up	B(i)	pos
Ursolic acid	2.131E-11	2.81E-10	1.2267	1.2485	0.3202	yes	up	B(i)	pos
Brefeldin a	3.587E-10	2.334E-9	1.0982	1.2438	0.3147	yes	up	B(i)	pos
Arnicolide d	7.301E-7	1.631E-6	1.0551	1.2425	0.3132	yes	up	B(i)	pos
Dehydroglaucine	7.291E-7	1.631E-6	1.0861	1.2405	0.3109	yes	up	B(i)	pos
Kuwanon D	7.597E-7	1.681E-6	1.0716	1.2353	0.3049	yes	up	B(i)	neg
Aplotaxene	6.309E-10	3.616E-9	1.0868	1.2339	0.3032	yes	up	B(i)	pos
Glycyrrhetinic acid	1.094E-8	4.075E-8	1.0949	1.2336	0.3028	yes	up	B(i)	pos
2-methoxycinnamic acid	1.535E-9	7.528E-9	1.0297	1.2329	0.3021	yes	up	B(i)	neg
L-(-)-3-Phenyllactic acid	6.353E-12	1.088E-10	1.1785	1.2309	0.2997	yes	up	B(i)	neg
L-Ascorbic acid-2-glucoside	1.382E-7	3.769E-7	1.1549	1.2274	0.2956	yes	up	B(i)	neg
Piperonal	9.555E-10	5.014E-9	1.098	1.227	0.2952	yes	up	B(i)	neg
Antiquorin	3.411E-12	7.084E-11	1.2567	1.2252	0.293	yes	up	B(i)	pos
Gamma-linolenic acid methyl ester	2.369E-9	1.106E-8	1.08	1.2252	0.293	yes	up	B(i)	pos
2,6-dimethoxyphenol	1.208E-10	1.043E-9	1.0548	1.2235	0.291	yes	up	B(i)	pos
Leonurine	8.192E-9	3.173E-8	1.0966	1.2208	0.2879	yes	up	B(i)	pos
Ginsenoside Rb1	5.343E-8	1.63E-7	1.083	1.1687	0.2853	yes	up	B(i)	pos
Ginsenoside Rk2	4.333E-11	4.69E-10	1.0135	1.1085	0.2819	yes	up	B(i)	pos
Ginsenoside Rh1	1.758E-9	8.494E-9	1.0696	1.0955	0.2816	yes	up	B(i)	pos
D-Cathine	3.721E-9	1.607E-8	1.0172	1.0952	0.2812	yes	up	B(i)	pos
Lotaustralin	3.38E-10	2.229E-9	1.2041	1.0732	0.2789	yes	up	B(i)	pos
Ginsenoside Rg2	6.004E-10	3.467E-9	1.0124	1.0583	0.273	yes	up	B(i)	neg
4-Methylumbelliferone	1.641E-7	4.377E-7	1.1559	0.8376	-0.2557	yes	down	B(i)	pos
Icariside F2	2.626E-8	8.543E-8	1.0537	0.835	-0.2602	yes	down	B(i)	neg
Aleuritic acid	2.161E-6	4.366E-6	1.0096	0.8321	-0.2652	yes	down	B(i)	pos
9-oxononanoic acid	3.161E-10	2.113E-9	1.1493	0.8196	-0.2871	yes	down	B(i)	neg
Turmeronol B	1.309E-7	3.598E-7	1.064	0.8196	-0.2871	yes	down	B(i)	pos
Methacrylamide	4.265E-13	1.734E-11	1.2306	0.8185	-0.289	yes	down	B(i)	pos
5-hydroxyiminoisocaryophyllene	5.349E-7	1.217E-6	1.065	0.8139	-0.2972	yes	down	B(i)	pos
2-Pyrrolidinone	1.581E-9	7.716E-9	1.1785	0.8088	-0.3062	yes	down	B(i)	pos
L-threonine	9.771E-10	5.073E-9	1.2561	0.8032	-0.3161	yes	down	B(i)	pos
Verbasoside	3.052E-8	9.831E-8	1.1193	0.7944	-0.3321	yes	down	B(i)	neg
Swertiamaroside	2.569E-8	8.459E-8	1.2892	0.7943	-0.3322	yes	down	B(i)	pos
Ginsenoside f11	1.316E-10	1.087E-9	1.3962	0.7902	-0.3397	yes	down	B(i)	pos
Malonic acid	2.224E-7	5.698E-7	1.0319	0.7898	-0.3404	yes	down	B(i)	pos
Dodecanamide	6.735E-8	1.98E-7	1.1367	0.7856	-0.3482	yes	down	B(i)	pos
4-Methyl-5-thiazoleethanol	2.628E-12	5.801E-11	1.236	0.7822	-0.3544	yes	down	B(i)	pos
Deoxyguanosine	8.318E-12	1.376E-10	1.1832	0.7819	-0.355	yes	down	B(i)	neg
3-Hydroxybenzoic Acid	1.325E-9	6.564E-9	1.2118	0.7816	-0.3554	yes	down	B(i)	neg
Ginsenoside Rk3	3.022E-8	9.766E-8	1.3854	0.7795	-0.3593	yes	down	B(i)	neg
Sucrose	2.177E-14	2.176E-12	1.5507	0.7766	-0.3648	yes	down	B(i)	neg
Isoguanosine	2.253E-8	7.581E-8	1.3271	0.7719	-0.3735	yes	down	B(i)	pos
4-Coumaric acid	1.764E-12	4.783E-11	1.4082	0.771	-0.3752	yes	down	B(i)	pos
Adenine	8.904E-12	1.432E-10	1.4077	0.7702	-0.3767	yes	down	B(i)	pos
6-hydroxy-2-aminopurine	4.281E-10	2.727E-9	1.4003	0.769	-0.3789	yes	down	B(i)	pos
Dihydroactinidiolide	8.522E-10	4.647E-9	1.2188	0.7687	-0.3794	yes	down	B(i)	pos
Gamma-Aminobutyric Acid	1.296E-10	1.087E-9	1.1609	0.7672	-0.3824	yes	down	B(i)	pos
Carboxymethyl isoferulate	1.05E-9	5.392E-9	1.1763	0.7535	-0.4083	yes	down	B(i)	neg
Caffeic acid	1.107E-8	4.108E-8	1.3743	0.7532	-0.409	yes	down	B(i)	pos
Benzofuran	2.675E-12	5.801E-11	1.3162	0.7469	-0.4211	yes	down	B(i)	pos
4-(dimethylamino)benzaldehyde	2.41E-11	3.016E-10	1.3618	0.7396	-0.4352	yes	down	B(i)	pos
Guanosine	3.489E-10	2.285E-9	1.4049	0.7364	-0.4414	yes	down	B(i)	neg
1-Acetyl-Beta-Carboline	1.73E-7	4.576E-7	1.3233	0.7343	-0.4456	yes	down	B(i)	pos
L-arginine	4.3E-11	4.69E-10	1.6373	0.7242	-0.4656	yes	down	B(i)	pos
Cis-4-heptenal	1.005E-9	5.19E-9	1.2568	0.7232	-0.4676	yes	down	B(i)	pos
3,7-dimethyloct-6-enal	4.691E-6	8.977E-6	1.1677	0.7132	-0.4875	yes	down	B(i)	neg
Adenosine	1.864E-11	2.563E-10	1.7179	0.6925	-0.5301	yes	down	B(i)	pos
N-acetyl-l-arginine	2.596E-10	1.797E-9	1.6159	0.6772	-0.5623	yes	down	B(i)	pos
Cytosine	4.017E-10	2.579E-9	1.545	0.6765	-0.5638	yes	down	B(i)	pos
3-O-Feruloylquinic acid	5.592E-8	1.679E-7	1.5269	0.6747	-0.5677	yes	down	B(i)	pos
Laminine	5.931E-11	5.968E-10	1.5256	0.6673	-0.5835	yes	down	B(i)	pos
Cryptochlorogenic acid	4.057E-7	9.705E-7	1.4215	0.6658	-0.5868	yes	down	B(i)	neg
4-p-Coumaroylquinic acid	5.509E-12	1.019E-10	1.7552	0.6637	-0.5914	yes	down	B(i)	neg
2,4-dimethylaniline	7.43E-11	7.18E-10	1.4347	0.6593	-0.6009	yes	down	B(i)	pos
2-Coumaroylquinic acid	5.478E-13	2.021E-11	1.6204	0.6528	-0.6152	yes	down	B(i)	pos
Melezitose	2.348E-12	5.457E-11	1.6408	0.6476	-0.6268	yes	down	B(i)	neg
Kukoamine B	1.189E-8	4.329E-8	1.3653	0.6471	-0.628	yes	down	B(i)	neg
Uridine Monophosphate	2.009E-7	5.187E-7	1.5589	0.628	-0.6711	yes	down	B(i)	neg
3-Hydroxypicolinic acid	1.145E-14	1.846E-12	1.7591	0.6273	-0.6728	yes	down	B(i)	pos
Erythro-carolignan E	4.835E-5	7.865E-5	1.4617	0.6226	-0.6836	yes	down	B(i)	neg
Buprenorphine	5.555E-5	8.946E-5	1.5213	0.6139	-0.704	yes	down	B(i)	pos
Caffeoyl quinic acid	4.339E-8	1.332E-7	1.63	0.5997	-0.7378	yes	down	B(i)	pos
Jaceidin	3.886E-7	9.388E-7	1.6205	0.5673	-0.8179	yes	down	B(i)	neg
Resveratrol	2.292E-10	1.633E-9	1.661	0.5378	-0.8948	yes	down	B(i)	pos
Lawsone	1.156E-8	4.255E-8	1.6168	0.5178	-0.9494	yes	down	B(i)	pos
Osthenol	1.752E-7	4.622E-7	1.6879	0.5067	-0.9808	yes	down	B(i)	neg
Norviburtinal	4.091E-7	9.739E-7	1.5985	0.4967	-1.0097	yes	down	B(i)	neg
Sibiricose A5	1.012E-7	2.862E-7	1.9326	0.4286	-1.2222	yes	down	B(i)	neg
